# Supplementary material for: The prey of the Harpy Eagle in its last reproductive refuges in the Atlantic Forest
Source: Sci Rep. 2023 Oct 25;13:18308. doi: 10.1038/s41598-023-44014-9 (PMC10600338; doi:10.1038/s41598-023-44014-9)
Supplement: Supplementary file 2 — Supplementary Table 1. [file 41598_2023_44014_MOESM2_ESM.xlsx]

## Sheet: Supplemental Table 1
Supplementary Table 1. Species recordeds in the protected areas of the present study, potential prey in relation to the genus of the species and its weight, and prey recorded in the harpy diet in this study. Mammals foraging attributes (weight, diet, foraging stratum and period of activity) by Wilman et al. (2014)1
Species	Common name	Weight (kg)	Diet	Foraging stratum	Period of activity	Protected areas			Potential prey		Harpy Eagle's prey in this study
						VNR2	VS-PNHR3	SB-PNHR4	Genus	Weight
Didelphis aurita	Big-eared Opossum	1163	Omnivorous	Scansorial	Nocturnal	X	X		X	X	X
Metachirus nudicaudatus	Brown Four- eyed Opossum	0.375	Omnivorous	Scansorial	Nocturnal	X	X
Monodelphis americana	Three-striped Opossum	0.019	Omnivorous	Terrestrial	Nocturnal	X
Cabassous tatouay	Greater Naked-tailed Armadillo	5349	Insectivorous	Terrestrial	Nocturnal	X		X	X	X
Cabassous unicinctus	Naked-tailed Armadillo	4799	Insectivorous	Terrestrial	Nocturnal		X		X	X
Dasypus novemcinctus	Nine-banded Armadillo	4203	Insectivorous	Terrestrial	Nocturnal	X	X	X	X	X	X
Dasypus septemcinctus	Seven-banded Armadillo	1526	Insectivorous	Terrestrial	Nocturnal	X			X	X
Euphractus sexcintus	Six-banded Armadillo	4782	Insectivorous	Terrestrial	Nocturnal	X	X	X		X
Priodontes maximus	Giant Armadillo	45359	Insectivorous	Terrestrial	Nocturnal	X
Bradypus variegatus	Brown-throated Sloth	4335	Folivorous	Arboreal	Cathemeral	X	X		X	X	X
Tamandua tetradactyla	Tamandua	5515	Insectivorous	Scansorial	Cathemeral	X	X	X	X	X	X
Alouatta guariba	Brown Howler Monkey	5188	Folivorous	Arboreal	Diurnal	X			X	X	X
Callithrix geoffroyi	Tufted-ear Marmoset	0.342	Frugivorous	Arboreal	Diurnal	X	X
Callithrix kuhlli	Black-tufted-ear Marmoset	0.342	Frugivorous	Arboreal	Diurnal			X
Sapajus robustus	Crested Capuchin	2500	Omnivorous	Arboreal	Diurnal	X	X	X	X	X	X
Sapajus xanthosternos	Yellow-breasted Capuchin	2687	Omnivorous	Arboreal	Diurnal				X	X	X
Callicebus personatus	Northern Masked Titi Monkey	1349	Frugivorous	Arboreal	Diurnal	X			X	X	X
Callicebus melanochir	Bahian Masked Titi Monkey	1370	Frugivorous	Arboreal	Diurnal		X		X	X	X
Cerdocyon thous	Crab-eating Fox	5239	Omnivorous	Terrestrial	Nocturnal	X	X	X		X
Canis lupus familiaris	Domestic Dog	-	-	Terrestrial	Cathemeral		X
Nasua nasua	Coati	3793	Frugivorous	Scansorial	Diurnal	X	X	X	X	X	X
Potos flavus	Kinkajou	3000	Frugivorous	Arboreal	Nocturnal	X	X	X	X	X	X
Procyon cancrivorus	Crab-eating Raccoon	6949	Omnivorous	Terrestrial	Nocturnal	X	X	X	X
Eira barbara	Tayra	3910	Carnivorous	Terrestrial	Cathemeral	X	X	X	X	X	X
Galictis cuja	Lesser Grison	1000	Carnivorous	Terrestrial	Cathemeral	X			X	X
Lontra longicaudis	Neotropical Otter	6554	Piscivore	Semi-aquatic	Nocturnal	X	X	X
Conepatus semistriatus	Striped Hog-nosed Skunk	1200	Insectivorous	Terrestrial	Nocturnal		X	X		X
Leopardus pardalis	Ocelot	11900	Carnivorous	Terrestrial	Nocturnal	X	X	X	X
Leopardus guttulus	Oncilla	2250	Carnivorous	Scansorial	Cathemeral	X		X	X	X
Leopardus wiedii	Margay	3249	Carnivorous	Scansorial	Nocturnal	X	X	X	X	X
Puma concolor	Cougar	51600	Carnivorous	Terrestrial	Cathemeral	X	X	X
Herpailurus yagouaroundi	Jaguarundi	6875	Carnivorous	Terrestrial	Diurnal	X	X
Panthera onca	Jaguar	100000	Carnivorous	Terrestrial	Cathemeral	X
Tapirus terrestris	Tapir	207500	Folivorous	Terrestrial	Nocturnal	X	X
Pecari tajacu	Collared Peccary	21266	Folivorous	Terrestrial	Nocturnal	X	X	X
Tayassu pecari	White-lipped Peccary	32233	Frugivorous	Terrestrial	Nocturnal	X			X
Mazama americana	Red Brocket	22799	Folivorous	Terrestrial	Cathemeral	X		X	X
Mazama gouazoubira	Brow Brocket	16633	Folivorous	Terrestrial	Cathemeral	X	X		X
Guerlinguetus aestuans	Guianan Squirrel	0.185	Frugivorous	Scansorial	Diurnal	X	X
Coendou insidiosus	Bahian Hairy Dwarf Porcupine	1000	Folivorous	Arboreal	Nocturnal	X	X		X	X	X
Chaetomys subspinosus	Bristle-spined Porcupine	1299	Frugivorous	Arboreal	Nocturnal	X	X		X	X	X
Hydrochoerus hydrochaeris	Capybara	48144	Folivorous	Arboreal	Diurnal	X	X	X
Cuniculus paca	Spotted Paca	8172	Folivorous	Terrestrial	Nocturnal	X	X	X	X
Dasyprocta leporina	Red-rumped Agouti	3020	Frugivorous	Terrestrial	Diurnal	X	X		X	X	X
Sylvilagus brasiliensis	Tapeti	0.949	Folivorous	Terrestrial	Nocturnal	X	X	X	X	X	X
References: 1 Wilman, H. et al. EltonTraits 1.0: Species-level foraging attributes of the world’s birds and mammals. Ecology 95, 2027. https://doi.org/10.1890/13-1917.1 (2014).; 2Srbek-Araujo, A. C. & Kierulff, M. C. M. Mamíferos de médio e grande porte das florestas de Tabuleiro do norte do Espírito Santo: grupos funcionais e principais ameaças. in Floresta Atlântica de Tabuleiro: diversidade e …
